# Supplementary material for: Flexible Coatings Facilitate pH-Targeted Drug Release via Self-Unfolding Foils: Applications for Oral Drug Delivery
Source: Pharmaceutics. 2024 Jan 6;16(1):81. doi: 10.3390/pharmaceutics16010081 (PMC10819044; doi:10.3390/pharmaceutics16010081)
Supplement: Supplementary file 1 [file pharmaceutics-16-00081-s001.zip]

Archive with 1 entries (1 files):
- pharmaceutics-2783831-supplementary.pdf
